# Supplementary material for: N-Acetylcysteine Alleviates Impaired Muscular Function Resulting from Sphingosine Phosphate Lyase Functional Deficiency-Induced Sphingoid Base and Ceramide Accumulation in Caenorhabditis elegans
Source: Nutrients. 2024 May 26;16(11):1623. doi: 10.3390/nu16111623 (PMC11174433; doi:10.3390/nu16111623)
Supplement: Supplementary file 1 [file nutrients-16-01623-s001.zip]

Archive with 1 entries (1 files):
- nutrients-2991506-supplementary.pdf
